# Supplementary material for: Osthole Inhibits Expression of Genes Associated with Toll-like Receptor 2 Signaling Pathway in an Organotypic 3D Skin Model of Human Epidermis with Atopic Dermatitis
Source: Cells. 2021 Dec 28;11(1):88. doi: 10.3390/cells11010088 (PMC8750192; doi:10.3390/cells11010088)
Supplement: Supplementary file 1 [file cells-11-00088-s001.zip]

Archive with 7 entries (6 files):
- Supplementary files/Biorender licences/
- Supplementary files/Biorender licences/Figure 1 licence.pdf
- Supplementary files/Biorender licences/Figure 2 licence.pdf
- Supplementary files/Biorender licences/Figure 3 licence.pdf
- Supplementary files/Biorender licences/Figure 8 licence.pdf
- Supplementary files/Figure S1.jpg
- Supplementary files/Table S1.pdf
